# Supplementary material for: Avoiding the Pitfalls of siRNA Delivery to the Retinal Pigment Epithelium with Physiologically Relevant Cell Models
Source: Pharmaceutics. 2020 Jul 16;12(7):667. doi: 10.3390/pharmaceutics12070667 (PMC7407886; doi:10.3390/pharmaceutics12070667)
Supplement: Supplementary file 1 [file pharmaceutics-12-00667-s001.zip]

Archive with 5 entries (4 files):
- pharmaceutics-852131 - SI formatted/
- pharmaceutics-852131 - SI formatted/Lipidoid.avi
- pharmaceutics-852131 - SI formatted/pharmaceutics-852131-SI formatted.docx
- pharmaceutics-852131 - SI formatted/pharmaceutics-852131-SI formatted.pdf
- pharmaceutics-852131 - SI formatted/PRO.avi
